# Supplementary material for: Molecular epidemiology of drug-resistant Neisseria gonorrhoeae in Russia (Current Status, 2015)
Source: BMC Infect Dis. 2016 Aug 9;16:389. doi: 10.1186/s12879-016-1688-7 (PMC4977856; doi:10.1186/s12879-016-1688-7)
Supplement: Additional file 3: Table S3. — List of all isolates used in this study with their sequence types, drug resistance profiles and biochip analysis data. (XLSX 21 kb) [file 12879_2016_1688_MOESM3_ESM.xlsx]

## Sheet: Лист1
Table S3. List of all isolates used in the study with the sequence types, drug resistance profiles and biochip analysis data
Sample No.	NG-MAST type	MIC (mg/L)			Mutations detected by microarray
		Penicillin	Tetracycline	Ciprofloxacin	penA	ponA	rpsJ	gyrA	parC
07/15/001	1544	0.5	0.5	0.004	D345a	L421P	wt	D95G	S87R
07/15/002	12531	0.12	0.12	0.015	D345a	wt	wt	wt	wt
07/15/003	807	0.12	0.5	0.002	D345a	wt	wt	wt	wt
07/15/004	12529	0.25	0.06	0.004	D345a	wt	wt	wt	wt
07/15/005	1580	0.015	0.5	0.004	wt	wt	wt	wt	wt
07/15/006	12444	0.015	0.25	0.002	wt	wt	wt	wt	wt
07/15/007	12447	0.25	0.5	16	D345a	L421P	V57M	S91F+D95G	S87R
07/15/008	5042	0.03	0.5	0.008	wt	wt	wt	wt	wt
07/15/009	12539	0.06	0.5	0.004	D345a	L421P	V57M	wt	wt
07/15/010	12531	0.015	0.25	0.03	D345a	wt	wt	wt	wt
07/15/011	12524	0.25	4	16	D345a	L421P	V57M	S91F+D95G	S87R
07/15/012	9476	0.25	0.5	4	D345a	L421P	V57L	S91F+D95G	S87R+E91G
07/15/013	9476	0.25	0.5	8	D345a	L421P	V57M	S91F+D95G	S87R
07/15/014	9476	0.25	0.5	8	D345a	L421P	V57M	S91F+D95G	S87R
07/15/015	9476	0.25	0.25	8	D345a	L421P	wt	S91F+D95G	S87R
07/15/016	9476	1	0.5	8	D345a	L421P	V57M	S91F+D95G	S87R
07/15/017	1544	0.06	0.25	0.004	D345a	wt	wt	wt	wt
07/15/018	12529	0.06	0.25	0.004	D345a	wt	wt	wt	wt
07/15/019	9476	0.25	0.5	8	D345a	L421P	V57L	S91F+D95G	S87R
07/15/020	3329	0.25	0.5	16	D345a	L421P	V57M	S91F+D95G	S87R
07/15/021	12557	0.03	0.25	0.008	D345a	wt	wt	wt	wt
07/15/022	9660	0.015	0.5	0.004	wt	wt	wt	wt	wt
07/15/023	12530	0.12	0.06	0.004	D345a	wt	wt	wt	wt
07/15/024	1544	0.12	0.25	0.002	D345a	wt	wt	wt	wt
07/15/025	5042	0.015	0.25	0.008	wt	wt	wt	wt	wt
07/15/026	807	0.06	0.06	0.004	D345a	wt	wt	wt	wt
07/15/027	12447	0.25	0.5	16	D345a	L421P	V57M	S91F+D95G	S87R
07/15/028	12531	0.06	0.25	0.008	D345a	wt	wt	wt	wt
07/15/029	9476	0.25	0.5	8	D345a	L421P	V57M	S91F+D95G	S87R
07/15/030	9476	0.25	1	16	D345a	wt	V57M	S91F+D95G	S87R
07/15/031	12558	0.25	0.25	4	D345a	L421P	V57M	S91F+D95N	wt
07/15/032	12531	0.12	0.06	0.03	D345a	wt	wt	wt	wt
07/15/033	1043	0.5	2	0.06	D345a	wt	V57M	wt	wt
07/15/034	9499	0.25	0.5	8	D345a	L421P	V57M	S91F+D95G	S87R
07/15/035	9476	0.25	0.5	4	D345a	L421P	V57M	S91F+D95G	S87R
07/15/036	807	0.06	0.25	0.008	D345a	wt	wt	wt	wt
07/15/037	12531	0.06	0.5	0.004	D345a	wt	wt	wt	wt
07/15/038	1580	0.015	0.12	0.004	wt	wt	wt	wt	wt
07/15/039	12524	1	1	16	D345a	L421P	V57M	S91F+D95G	S87R
07/15/040	387	0.25	0.25	16	D345a	wt	wt	wt	wt
07/15/041	12444	0.06	0.5	0.004	wt	wt	wt	wt	wt
07/15/043	12529	0.12	0.25	0.008	D345a	wt	wt	D95G	wt
07/15/044	1544	0.12	0.5	0.004	D345a	wt	wt	wt	wt
07/15/046	12555	0.5	0.5	4	D345a	L421P	V57M	S91F+D95G	S87R
07/15/047	9476	0.25	1	8	D345a	L421P	V57M	S91F+D95G	S87R
07/15/048	9476	0.5	0.5	4	D345a	L421P	V57M	S91F+D95G	S87R
07/15/049	9480	0.25	0.06	0.5	D345a	wt	wt	wt	wt
07/15/050	12555	0.25	0.5	8	D345a	L421P	V57L	S91F+D95G	S87R
07/15/051	12560	0.12	0.25	0.004	wt	wt	wt	wt	wt
07/15/052	12603	0.03	0.25	0.002	wt	wt	wt	wt	wt
07/15/053	1544	0.25	0.12	0.002	D345a	wt	wt	wt	wt
07/15/054	9476	0.5	2	4	D345a	L421P	wt	S91F+D95G	S87R
07/15/055	807	0.12	0.12	0.002	D345a	wt	wt	wt	wt
07/15/056	12531	0.5	0.12	0.002	D345a	wt	wt	wt	wt
07/15/057	1544	0.25	0.5	0.008	D345a	wt	wt	wt	wt
07/15/058	12602	0.015	0.06	0.004	wt	wt	wt	wt	wt
07/15/059	1531	0.12	0.25	0.004	D345a	wt	wt	wt	wt
07/15/060	807	0.03	0.12	0.004	D345a	wt	wt	wt	wt
07/15/061	12557	0.015	0.5	0.004	D345a	wt	wt	wt	wt
07/15/062	9476	0.25	0.5	8	D345a	L421P	V57M	S91F+D95G	S87R
07/15/063	387	0.015	0.06	0.004	wt	wt	wt	wt	wt
07/15/064	9476	0.5	0.5	8	D345a	L421P	V57M	S91F+D95G	S87R
09/15/001	12448	0.015	16	0.008	wt	wt	wt	wt	wt
09/15/002	12448	0.5	8	4	wt	wt	wt	wt	wt
09/15/003	12445	1	1	8	D345a	L421P	V57M	S91F+D95G	S87R
09/15/004	12445	0.25	2	16	D345a	L421P	V57L	S91F+D95G	S87R
09/15/005	12540	1	2	0.015	D345a	L421P	wt	wt	S87R
09/15/006	1993	0.015	0.5	0.002	wt	wt	wt	wt	wt
12/15/001	5941	0.12	0.25	0.008	D345a	wt	wt	wt	wt
12/15/002	807	0.12	0.12	0.008	D345a	wt	wt	wt	wt
12/15/003	5714	0.015	0.12	0.008	D345a	wt	wt	wt	wt
12/15/004	807	0.06	0.06	0.004	D345a	wt	wt	wt	wt
12/15/005	13060	0.25	0.5	8	D345a	L421P	V57M	S91F+D95G	S87R
12/15/006	807	0.12	0.5	0.008	D345a	wt	wt	wt	wt
12/15/008	1993	0.015	0.05	0.004	wt	wt	wt	wt	wt
12/15/010	1993	0.015	0.06	0.002	wt	wt	wt	wt	wt
19/15/001	12449	0.5	2	16	D345a	L421P	V57M	S91F+D95G	S87R
19/15/002	12446	1	2	32	D345a	L421P	V57M	S91F+D95G	S87R
19/15/003	12445	0.12	0.5	0.015	D345a	L421P	V57M	S91F+D95G	S87R
19/15/004	5714	0.015	0.5	0.015	wt	wt	wt	wt	S87R
19/15/005	12450	1	2	16	D345a	L421P	V57L	S91F+D95G	wt
19/15/006	12451	1	2	16	wt	L421P	V57L	S91F	wt
19/15/007	1993	0.015	1	0.004	wt	wt	wt	wt	wt
19/15/008	12559	1	2	0.008	D345a	wt	V57M	wt	wt
19/15/009	2875	1	2	64	D345a	L421P	V57M	S91F+D95G	S87R
19/15/010	13058	0.5	2	8	D345a	L421P	V57M	S91F+D95G	S87R
19/15/011	12446	0.5	2	64	D345a	L421P	V57M	S91F+D95G	S87R
19/15/012	13055	0.5	0.03	8	D345a	L421P	V57M	S91F+D95G	S87R
19/15/013	13055	0.5	2	8	D345a	L421P	V57M	S91F+D95G	S87R
19/15/014	12446	0.5	4	32	D345a	L421P	V57M	S91F+D95G	S87R
19/15/015	13061	0.015	0.25	0.008	D345a	L421P	V57M	S91F+D95G	S87R
19/15/016	9834	0.5	1	16	wt	wt	wt	wt	wt
20/15/001	9576	0.12	0.12	0.004	D345a	wt	wt	wt	wt
20/15/002	12601	0.5	2	4	D345a	L421P	V57M	S91F+D95G	S87R
20/15/003	12600	0.015	0.03	0.002	wt	wt	wt	wt	wt
20/15/004	1407	0.5	2	16	D345a	L421P	V57M	S91F+D95G	S87R
20/15/005	11335	0.06	0.12	0.002	D345a	wt	wt	wt	wt
20/15/006	12559	0.015	0.06	0.002	wt	wt	wt	wt	wt
21/15/001	12528	0.25	1	16	D345a	L421P	V57M	S91F+D95N	E91G
21/15/002	12532	0.25	0.5	8	D345a	L421P	V57M	S91F+D95G	S87R
21/15/003	2694	0.5	2	0.5	D345a	L421P	wt	wt	wt
21/15/004	1993	0.015	0.06	0.004	D345a	wt	V57M	wt	wt
21/15/005	13056	0.5	1	8	D345a	L421P	wt	wt	wt
21/15/006	13057	0.5	1	8	D345a	L421P	V57M	S91F	wt
21/15/007	13056	0.5	1	8	D345a	L421P	V57M	S91F	wt
28/15/001	9570	0.015	0.06	0.5	D345a	wt	wt	wt	wt
28/15/002	9570	0.06	0.12	0.004	D345a	wt	wt	wt	wt
28/15/003	9570	0.015	0.5	0.004	D345a	wt	wt	wt	wt
28/15/004	9570	0.015	0.06	0.004	D345a	wt	wt	wt	wt
28/15/005	9570	0.015	0.12	0.002	D345a	wt	wt	wt	wt
36/15/001	807	0.06	0.06	0.008	D345a	wt	wt	wt	wt
36/15/002	807	0.03	0.06	0.008	D345a	wt	wt	wt	wt
36/15/003	5792	0.25	0.5	0.002	D345a	wt	V57M	wt	wt
36/15/004	5792	0.25	0.5	0.002	D345a	wt	V57M	wt	wt
36/15/005	5792	0.25	0.5	0.002	D345a	wt	V57M	wt	wt
36/15/006	13059	0.06	0.06	0.002	D345a	L421P	wt	wt	wt
36/15/007	13054	0.06	0.25	0.008	D345a	wt	wt	wt	wt
36/15/008	13054	0.06	0.12	0.004	D345a	wt	wt	wt	wt
36/15/009	13054	0.06	0.5	0.002	D345a	wt	wt	wt	wt
41/15/001	5714	0.015	0.25	0.008	wt	wt	wt	wt	wt
41/15/002	5714	0.015	0.5	0.002	D345a	wt	wt	wt	wt
41/15/003	12556	2	4	8	D345a	L421P	V57M	S91F+D95G	S87R
41/15/004	5714	0.015	0.25	0.002	wt	wt	wt	wt	wt
41/15/005	5714	0.015	0.12	0.002	wt	wt	wt	wt	wt

## Sheet: Лист2
	1	2	3	4	5	6	7	8	9	10	11	12	13	14	15	16	17	18	19	20	21	22	23	24	25	26	27	28	29	30	31	32	33	34	35	36	37	38	39	40	41	42	43	44	45	46	47	48	49
	07/15/005	07/15/002	07/15/008	07/15/003	07/15/022	07/15/023	07/15/024	07/15/027	07/15/032	07/15/033	07/15/061	07/15/035	07/15/013	07/15/062	07/15/014	07/15/012	07/15/037	07/15/049	07/15/039	07/15/040	07/15/048	07/15/009	07/15/051	07/15/046	07/15/044	07/15/047	07/15/064	07/15/001	07/15/019	07/15/010	07/15/020	07/15/052	09/15/003	09/15/004	09/15/001	09/15/002	21/15/001	21/15/004	21/15/002	41/15/002	41/15/003	19/15/001	19/15/002	19/15/003	19/15/009	19/15/005	19/15/006	12/15/002	12/15/003
[truncated: 2 more columns]
